# Supplementary material for: Chromosomal instability-induced senescence potentiates cell non-autonomous tumourigenic effects
Source: Oncogenesis. 2018 Aug 15;7(8):62. doi: 10.1038/s41389-018-0072-4 (PMC6092349; doi:10.1038/s41389-018-0072-4)
Supplement: Supplementary file 12 — Supplementary Table S2 [file 41389_2018_72_MOESM12_ESM.xlsx]

## Sheet: Sheet1
Supplementary Table S2: List of down-regulated genes in Noc 16h vs Ctrl.
Ensemble ID	Gene Symbol
ENSG00000000460	C1orf112
ENSG00000005189	AC004381.6
ENSG00000006634	DBF4
ENSG00000007968	E2F2
ENSG00000010292	NCAPD2
ENSG00000011426	ANLN
ENSG00000012048	BRCA1
ENSG00000013297	CLDN11
ENSG00000013573	DDX11
ENSG00000013810	TACC3
ENSG00000014138	POLA2
ENSG00000021645	NRXN3
ENSG00000022267	FHL1
ENSG00000024526	DEPDC1
ENSG00000025770	NCAPH2
ENSG00000029993	HMGB3
ENSG00000031691	CENPQ
ENSG00000035499	DEPDC1B
ENSG00000035664	DAPK2
ENSG00000040275	SPDL1
ENSG00000049541	RFC2
ENSG00000051180	RAD51
ENSG00000051341	POLQ
ENSG00000058056	USP13
ENSG00000058804	NDC1
ENSG00000065328	MCM10
ENSG00000066279	ASPM
ENSG00000068489	PRR11
ENSG00000069493	CLEC2D
ENSG00000071539	TRIP13
ENSG00000072571	HMMR
ENSG00000072864	NDE1
ENSG00000073111	MCM2
ENSG00000075218	GTSE1
ENSG00000075702	WDR62
ENSG00000076003	MCM6
ENSG00000076382	SPAG5
ENSG00000077152	UBE2T
ENSG00000077684	JADE1
ENSG00000079616	KIF22
ENSG00000079931	MOXD1
ENSG00000080839	RBL1
ENSG00000080986	NDC80
ENSG00000081052	COL4A4
ENSG00000081320	STK17B
ENSG00000082482	KCNK2
ENSG00000085840	ORC1
ENSG00000085999	RAD54L
ENSG00000087301	TXNDC16
ENSG00000087586	AURKA
ENSG00000088305	DNMT3B
ENSG00000088325	TPX2
ENSG00000089685	BIRC5
ENSG00000090889	KIF4A
ENSG00000091651	ORC6
ENSG00000091986	CCDC80
ENSG00000092140	G2E3
ENSG00000092470	WDR76
ENSG00000092853	CLSPN
ENSG00000093009	CDC45
ENSG00000094804	CDC6
ENSG00000095002	MSH2
ENSG00000095739	BAMBI
ENSG00000096060	FKBP5
ENSG00000097046	CDC7
ENSG00000100162	CENPM
ENSG00000100242	SUN2
ENSG00000100297	MCM5
ENSG00000100479	POLE2
ENSG00000100526	CDKN3
ENSG00000100629	CEP128
ENSG00000100749	VRK1
ENSG00000101003	GINS1
ENSG00000101057	MYBL2
ENSG00000101224	CDC25B
ENSG00000101412	E2F1
ENSG00000101447	FAM83D
ENSG00000101639	CEP192
ENSG00000101868	POLA1
ENSG00000101945	SUV39H1
ENSG00000102098	SCML2
ENSG00000102384	CENPI
ENSG00000103196	CRISPLD2
ENSG00000103888	CEMIP
ENSG00000104147	OIP5
ENSG00000104738	MCM4
ENSG00000105011	ASF1B
ENSG00000105486	LIG1
ENSG00000105894	PTN
ENSG00000105968	H2AFV
ENSG00000106268	NUDT1
ENSG00000106399	RPA3
ENSG00000106462	EZH2
ENSG00000106484	MEST
ENSG00000106804	C5
ENSG00000107518	ATRNL1
ENSG00000108106	UBE2S
ENSG00000108423	TUBD1
ENSG00000108691	CCL2
ENSG00000109084	TMEM97
ENSG00000109255	NMU
ENSG00000109674	NEIL3
ENSG00000109685	WHSC1
ENSG00000109805	NCAPG
ENSG00000111206	FOXM1
ENSG00000111247	RAD51AP1
ENSG00000111602	TIMELESS
ENSG00000111665	CDCA3
ENSG00000112029	FBXO5
ENSG00000112118	MCM3
ENSG00000112312	GMNN
ENSG00000112742	TTK
ENSG00000112984	KIF20A
ENSG00000113368	LMNB1
ENSG00000113810	SMC4
ENSG00000114107	CEP70
ENSG00000114346	ECT2
ENSG00000115252	PDE1A
ENSG00000115380	EFEMP1
ENSG00000115461	IGFBP5
ENSG00000116962	NID1
ENSG00000117399	CDC20
ENSG00000117407	ARTN
ENSG00000117632	STMN1
ENSG00000117650	NEK2
ENSG00000117724	CENPF
ENSG00000118193	KIF14
ENSG00000118513	MYB
ENSG00000118898	PPL
ENSG00000119326	CTNNAL1
ENSG00000119397	CNTRL
ENSG00000119403	PHF19
ENSG00000119946	CNNM1
ENSG00000119969	HELLS
ENSG00000120802	TMPO
ENSG00000121152	NCAPH
ENSG00000121211	MND1
ENSG00000121621	KIF18A
ENSG00000121957	GPSM2
ENSG00000122367	LDB3
ENSG00000122952	ZWINT
ENSG00000122966	CIT
ENSG00000123080	CDKN2C
ENSG00000123219	CENPK
ENSG00000123374	CDK2
ENSG00000123473	STIL
ENSG00000123485	HJURP
ENSG00000123975	CKS2
ENSG00000124212	PTGIS
ENSG00000124795	DEK
ENSG00000125319	C17orf53
ENSG00000125378	BMP4
ENSG00000125885	MCM8
ENSG00000125898	FAM110A
ENSG00000126453	BCL2L12
ENSG00000126787	DLGAP5
ENSG00000126803	HSPA2
ENSG00000127564	PKMYT1
ENSG00000128383	APOBEC3A
ENSG00000128617	OPN1SW
ENSG00000128944	KNSTRN
ENSG00000128951	DUT
ENSG00000129173	E2F8
ENSG00000129195	FAM64A
ENSG00000129484	PARP2
ENSG00000129534	MIS18BP1
ENSG00000129810	SGOL1
ENSG00000130816	DNMT1
ENSG00000131153	GINS2
ENSG00000131351	HAUS8
ENSG00000131470	PSMC3IP
ENSG00000131747	TOP2A
ENSG00000132182	NUP210
ENSG00000132436	FIGNL1
ENSG00000132780	NASP
ENSG00000133110	POSTN
ENSG00000133119	RFC3
ENSG00000133739	LRRCC1
ENSG00000134013	LOXL2
ENSG00000134057	CCNB1
ENSG00000134222	PSRC1
ENSG00000134291	TMEM106C
ENSG00000134690	CDCA8
ENSG00000134871	COL4A2
ENSG00000135045	C9orf40
ENSG00000135451	TROAP
ENSG00000135476	ESPL1
ENSG00000135486	HNRNPA1
ENSG00000136108	CKAP2
ENSG00000136492	BRIP1
ENSG00000136824	SMC2
ENSG00000136943	CTSV
ENSG00000136982	DSCC1
ENSG00000137193	PIM1
ENSG00000137310	TCF19
ENSG00000137404	NRM
ENSG00000137563	GGH
ENSG00000137573	SULF1
ENSG00000137804	NUSAP1
ENSG00000137807	KIF23
ENSG00000137812	CASC5
ENSG00000138092	CENPO
ENSG00000138160	KIF11
ENSG00000138180	CEP55
ENSG00000138182	KIF20B
ENSG00000138193	PLCE1
ENSG00000138346	DNA2
ENSG00000138587	MNS1
ENSG00000138778	CENPE
ENSG00000138796	HADH
ENSG00000139354	GAS2L3
ENSG00000139618	BRCA2
ENSG00000139675	HNRNPA1L2
ENSG00000139734	DIAPH3
ENSG00000140451	PIF1
ENSG00000140525	FANCI
ENSG00000140534	TICRR
ENSG00000141401	IMPA2
ENSG00000141753	IGFBP4
ENSG00000142731	PLK4
ENSG00000142945	KIF2C
ENSG00000143127	ITGA10
ENSG00000143228	NUF2
ENSG00000143401	ANP32E
ENSG00000143476	DTL
ENSG00000143815	LBR
ENSG00000144354	CDCA7
ENSG00000144395	CCDC150
ENSG00000144476	ACKR3
ENSG00000144554	FANCD2
ENSG00000145375	SPATA5
ENSG00000145386	CCNA2
ENSG00000145604	SKP2
ENSG00000145861	C1QTNF2
ENSG00000146143	PRIM2
ENSG00000146410	MTFR2
ENSG00000146670	CDCA5
ENSG00000146918	NCAPG2
ENSG00000147536	GINS4
ENSG00000148019	CEP78
ENSG00000148773	MKI67
ENSG00000149503	INCENP
ENSG00000149596	JPH2
ENSG00000149636	DSN1
ENSG00000149929	HIRIP3
ENSG00000151466	SCLT1
ENSG00000151725	CENPU
ENSG00000151849	CENPJ
ENSG00000152253	SPC25
ENSG00000152455	SUV39H2
ENSG00000153044	CENPH
ENSG00000154146	NRGN
ENSG00000154678	PDE1C
ENSG00000154839	SKA1
ENSG00000156509	FBXO43
ENSG00000156689	GLYATL2
ENSG00000156802	ATAD2
ENSG00000156876	SASS6
ENSG00000156970	BUB1B
ENSG00000157456	CCNB2
ENSG00000158164	TMSB15A
ENSG00000158402	CDC25C
ENSG00000158427	TMSB15B
ENSG00000159231	CBR3
ENSG00000160298	C21orf58
ENSG00000160352	ZNF714
ENSG00000160949	TONSL
ENSG00000160957	RECQL4
ENSG00000161547	SRSF2
ENSG00000161692	DBF4B
ENSG00000161800	RACGAP1
ENSG00000161888	SPC24
ENSG00000162062	C16orf59
ENSG00000162063	CCNF
ENSG00000162174	ASRGL1
ENSG00000162267	ITIH3
ENSG00000162591	MEGF6
ENSG00000162607	USP1
ENSG00000162645	GBP2
ENSG00000162692	VCAM1
ENSG00000162745	OLFML2B
ENSG00000163002	NUP35
ENSG00000163006	CCDC138
ENSG00000163431	LMOD1
ENSG00000163507	KIAA1524
ENSG00000163535	SGOL2
ENSG00000163584	RPL22L1
ENSG00000163596	ICA1L
ENSG00000163808	KIF15
ENSG00000163923	RPL39L
ENSG00000164032	H2AFZ
ENSG00000164045	CDC25A
ENSG00000164087	POC1A
ENSG00000164104	HMGB2
ENSG00000164105	SAP30
ENSG00000164109	MAD2L1
ENSG00000164118	CEP44
ENSG00000164611	PTTG1
ENSG00000164649	CDCA7L
ENSG00000164754	RAD21
ENSG00000164761	TNFRSF11B
ENSG00000165071	TMEM71
ENSG00000165113	GKAP1
ENSG00000165244	ZNF367
ENSG00000165304	MELK
ENSG00000165480	SKA3
ENSG00000165490	DDIAS
ENSG00000166106	ADAMTS15
ENSG00000166451	CENPN
ENSG00000166483	WEE1
ENSG00000166508	MCM7
ENSG00000166803	KIAA0101
ENSG00000166851	PLK1
ENSG00000166881	NEMP1
ENSG00000166896	XRCC6BP1
ENSG00000167325	RRM1
ENSG00000167513	CDT1
ENSG00000167900	TK1
ENSG00000168077	SCARA3
ENSG00000168078	PBK
ENSG00000168386	FILIP1L
ENSG00000168393	DTYMK
ENSG00000168411	RFWD3
ENSG00000168874	ATOH8
ENSG00000169607	CKAP2L
ENSG00000169679	BUB1
ENSG00000170312	CDK1
ENSG00000170540	ARL6IP1
ENSG00000171241	SHCBP1
ENSG00000171320	ESCO2
ENSG00000171408	PDE7B
ENSG00000171848	RRM2
ENSG00000172197	MBOAT1
ENSG00000172244	C5orf34
ENSG00000172403	SYNPO2
ENSG00000173085	COQ2
ENSG00000173207	CKS1B
ENSG00000173227	SYT12
ENSG00000174059	CD34
ENSG00000174371	EXO1
ENSG00000175063	UBE2C
ENSG00000175643	RMI2
ENSG00000176208	ATAD5
ENSG00000176244	ACBD7
ENSG00000176619	LMNB2
ENSG00000176887	SOX11
ENSG00000176890	TYMS
ENSG00000176974	SHMT1
ENSG00000177084	POLE
ENSG00000177706	FAM20C
ENSG00000178177	LCORL
ENSG00000178202	KDELC2
ENSG00000178295	GEN1
ENSG00000178878	APOLD1
ENSG00000178966	RMI1
ENSG00000178999	AURKB
ENSG00000179750	APOBEC3B
ENSG00000180998	GPR137C
ENSG00000181544	FANCB
ENSG00000181938	GINS3
ENSG00000182010	RTKN2
ENSG00000182054	IDH2
ENSG00000182481	KPNA2
ENSG00000182963	GJC1
ENSG00000183087	GAS6
ENSG00000183137	CEP57L1
ENSG00000183150	GPR19
ENSG00000183763	TRAIP
ENSG00000183814	LIN9
ENSG00000183856	IQGAP3
ENSG00000184661	CDCA2
ENSG00000185347	C14orf80
ENSG00000185432	METTL7A
ENSG00000185480	PARPBP
ENSG00000186185	KIF18B
ENSG00000186193	SAPCD2
ENSG00000186767	SPIN4
ENSG00000187266	EPOR
ENSG00000187456	NA
ENSG00000187498	COL4A1
ENSG00000187741	FANCA
ENSG00000187951	ARHGAP11B
ENSG00000187955	COL14A1
ENSG00000188486	H2AFX
ENSG00000188610	FAM72B
ENSG00000188613	NANOS1
ENSG00000188783	PRELP
ENSG00000189057	FAM111B
ENSG00000189403	HMGB1
ENSG00000196081	ZNF724P
ENSG00000196584	XRCC2
ENSG00000197299	BLM
ENSG00000197977	ELOVL2
ENSG00000198331	HYLS1
ENSG00000198374	NA
ENSG00000198554	WDHD1
ENSG00000198826	ARHGAP11A
ENSG00000198830	HMGN2
ENSG00000198901	PRC1
ENSG00000203760	CENPW
ENSG00000203817	NA
ENSG00000204536	CCHCR1
ENSG00000204899	MZT1
ENSG00000205208	C4orf46
ENSG00000205221	VIT
ENSG00000213186	TRIM59
ENSG00000213347	MXD3
ENSG00000213390	ARHGAP19
ENSG00000213853	EMP2
ENSG00000214357	NEURL1B
ENSG00000215784	FAM72D
ENSG00000221829	FANCG
ENSG00000221869	CEBPD
ENSG00000228716	DHFR
ENSG00000231924	PSG1
ENSG00000237649	KIFC1
ENSG00000244414	CFHR1
ENSG00000250081	CTD-2116N20.1
ENSG00000251259	AC004069.2
ENSG00000259070	LINC00639
ENSG00000260260	SNHG19
ENSG00000262477	AC021224.1
ENSG00000268310	NA
ENSG00000268313	NA
ENSG00000272761	NA
