# Supplementary material for: Chromosomal instability-induced senescence potentiates cell non-autonomous tumourigenic effects
Source: Oncogenesis. 2018 Aug 15;7(8):62. doi: 10.1038/s41389-018-0072-4 (PMC6092349; doi:10.1038/s41389-018-0072-4)
Supplement: Supplementary file 13 — Supplementary Table S3 [file 41389_2018_72_MOESM13_ESM.xlsx]

## Sheet: Sheet1
Supplementary Table S3: List of up-regulated genes in Noc 16h vs Ctrl.
Ensemble ID	Gene Symbol
ENSG00000003147	ICA1
ENSG00000006075	NA
ENSG00000010379	SLC6A13
ENSG00000019549	SNAI2
ENSG00000026103	FAS
ENSG00000026559	KCNG1
ENSG00000029534	ANK1
ENSG00000040731	CDH10
ENSG00000042832	TG
ENSG00000048052	HDAC9
ENSG00000059758	CDK17
ENSG00000064300	NGFR
ENSG00000067798	NAV3
ENSG00000069431	ABCC9
ENSG00000069812	HES2
ENSG00000070669	ASNS
ENSG00000072041	SLC6A15
ENSG00000073737	DHRS9
ENSG00000073756	PTGS2
ENSG00000078237	TIGAR
ENSG00000087494	PTHLH
ENSG00000089127	OAS1
ENSG00000090020	SLC9A1
ENSG00000091490	SEL1L3
ENSG00000091844	RGS17
ENSG00000099338	CATSPERG
ENSG00000100292	HMOX1
ENSG00000100867	DHRS2
ENSG00000101384	JAG1
ENSG00000102003	SYP
ENSG00000102312	PORCN
ENSG00000102554	KLF5
ENSG00000103316	CRYM
ENSG00000104368	PLAT
ENSG00000104381	GDAP1
ENSG00000104419	NDRG1
ENSG00000104689	TNFRSF10A
ENSG00000104833	TUBB4A
ENSG00000105048	TNNT1
ENSG00000105419	MEIS3
ENSG00000106123	EPHB6
ENSG00000108342	CSF3
ENSG00000109321	AREG
ENSG00000110092	CCND1
ENSG00000110169	HPX
ENSG00000111679	PTPN6
ENSG00000112297	AIM1
ENSG00000112715	VEGFA
ENSG00000113070	HBEGF
ENSG00000115008	IL1A
ENSG00000115009	CCL20
ENSG00000115129	TP53I3
ENSG00000115290	GRB14
ENSG00000116396	KCNC4
ENSG00000116717	GADD45A
ENSG00000118785	SPP1
ENSG00000119508	NR4A3
ENSG00000119514	GALNT12
ENSG00000119630	PGF
ENSG00000119771	KLHL29
ENSG00000120833	SOCS2
ENSG00000122641	INHBA
ENSG00000122877	EGR2
ENSG00000123689	G0S2
ENSG00000124102	PI3
ENSG00000124225	PMEPA1
ENSG00000124635	HIST1H2BJ
ENSG00000124762	CDKN1A
ENSG00000125538	IL1B
ENSG00000125845	BMP2
ENSG00000127325	BEST3
ENSG00000128564	VGF
ENSG00000128604	IRF5
ENSG00000128805	ARHGAP22
ENSG00000128965	CHAC1
ENSG00000129910	CDH15
ENSG00000130066	SAT1
ENSG00000130477	UNC13A
ENSG00000130766	SESN2
ENSG00000130822	PNCK
ENSG00000131015	ULBP2
ENSG00000131080	EDA2R
ENSG00000131459	GFPT2
ENSG00000131737	KRT34
ENSG00000132185	FCRLA
ENSG00000132429	POPDC3
ENSG00000133083	DCLK1
ENSG00000133134	BEX2
ENSG00000134107	BHLHE40
ENSG00000134548	SPX
ENSG00000134955	SLC37A2
ENSG00000135114	OASL
ENSG00000135679	MDM2
ENSG00000136114	THSD1
ENSG00000136531	SCN2A
ENSG00000136826	KLF4
ENSG00000137033	IL33
ENSG00000137975	CLCA2
ENSG00000138166	DUSP5
ENSG00000138678	AGPAT9
ENSG00000139318	DUSP6
ENSG00000139410	SDSL
ENSG00000140323	DISP2
ENSG00000140961	OSGIN1
ENSG00000141682	PMAIP1
ENSG00000143217	PVRL4
ENSG00000143556	S100A7
ENSG00000144136	SLC20A1
ENSG00000146674	IGFBP3
ENSG00000146678	IGFBP1
ENSG00000147168	IL2RG
ENSG00000147614	ATP6V0D2
ENSG00000148803	FUOM
ENSG00000149968	MMP3
ENSG00000151640	DPYSL4
ENSG00000153233	PTPRR
ENSG00000154134	ROBO3
ENSG00000154734	ADAMTS1
ENSG00000154822	PLCL2
ENSG00000155961	RAB39B
ENSG00000155974	GRIP1
ENSG00000156453	PCDH1
ENSG00000157150	TIMP4
ENSG00000158373	HIST1H2BD
ENSG00000158406	HIST1H4H
ENSG00000159388	BTG2
ENSG00000161249	DMKN
ENSG00000161513	FDXR
ENSG00000161570	NA
ENSG00000162490	DRAXIN
ENSG00000162643	WDR63
ENSG00000162772	ATF3
ENSG00000162981	FAM84A
ENSG00000163071	SPATA18
ENSG00000163235	TGFA
ENSG00000163536	SERPINI1
ENSG00000163814	CDCP1
ENSG00000163932	PRKCD
ENSG00000164070	HSPA4L
ENSG00000164171	ITGA2
ENSG00000164237	CMBL
ENSG00000164283	ESM1
ENSG00000166396	SERPINB7
ENSG00000166592	RRAD
ENSG00000166840	GLYATL1
ENSG00000167178	ISLR2
ENSG00000167772	ANGPTL4
ENSG00000168062	BATF2
ENSG00000168274	NA
ENSG00000168306	ACOX2
ENSG00000168918	INPP5D
ENSG00000169064	ZBBX
ENSG00000169067	ACTBL2
ENSG00000169306	IL1RAPL1
ENSG00000170044	ZPLD1
ENSG00000170469	SPATA24
ENSG00000170537	TMC7
ENSG00000170909	OSCAR
ENSG00000171303	KCNK3
ENSG00000171860	C3AR1
ENSG00000172137	CALB2
ENSG00000172572	PDE3A
ENSG00000172748	ZNF596
ENSG00000172831	CES2
ENSG00000172995	ARPP21
ENSG00000173846	PLK3
ENSG00000174236	REP15
ENSG00000174792	C4orf26
ENSG00000175426	PCSK1
ENSG00000175600	SUGCT
ENSG00000176046	NUPR1
ENSG00000176058	TPRN
ENSG00000176531	PHLDB3
ENSG00000177076	ACER2
ENSG00000177283	FZD8
ENSG00000178695	KCTD12
ENSG00000178726	THBD
ENSG00000179388	EGR3
ENSG00000180596	HIST1H2BC
ENSG00000180921	FAM83H
ENSG00000181634	TNFSF15
ENSG00000181773	GPR3
ENSG00000183558	NA
ENSG00000183578	TNFAIP8L3
ENSG00000183691	NOG
ENSG00000184792	OSBP2
ENSG00000184995	IFNE
ENSG00000185519	FAM131C
ENSG00000185567	AHNAK2
ENSG00000186642	PDE2A
ENSG00000187837	HIST1H1C
ENSG00000188100	FAM25A
ENSG00000189001	SBSN
ENSG00000189060	H1F0
ENSG00000189129	PLAC9
ENSG00000196152	ZNF79
ENSG00000196208	GREB1
ENSG00000196562	SULF2
ENSG00000196872	KIAA1211L
ENSG00000197093	GAL3ST4
ENSG00000197191	CYSRT1
ENSG00000197249	SERPINA1
ENSG00000197261	C6orf141
ENSG00000197457	STMN3
ENSG00000197461	PDGFA
ENSG00000197632	SERPINB2
ENSG00000198074	AKR1B10
ENSG00000198573	SPANXC
ENSG00000198910	L1CAM
ENSG00000203812	HIST2H2AA3
ENSG00000203849	NA
ENSG00000203926	SPANXA2
ENSG00000204219	TCEA3
ENSG00000212724	KRTAP2-3
ENSG00000221852	KRTAP1-5
ENSG00000224592	RP5-884C9.2
ENSG00000225383	SFTA1P
ENSG00000225667	LINC00505
ENSG00000227234	SPANXB1
ENSG00000228251	AC012442.6
ENSG00000231672	DIRC3
ENSG00000232164	AC092669.3
ENSG00000232274	NA
ENSG00000235385	GS1-600G8.5
ENSG00000235604	NA
ENSG00000236453	AC003092.1
ENSG00000237753	AC079922.3
ENSG00000238261	NA
ENSG00000241163	LINC00877
ENSG00000242732	RGAG4
ENSG00000244509	APOBEC3C
ENSG00000249992	TMEM158
ENSG00000251562	MALAT1
ENSG00000253161	LINC01605
ENSG00000253746	RP11-527N22.2
ENSG00000260910	LINC00565
ENSG00000273142	RP11-458F8.4
ENSG00000273143	RP11-525A16.4
